# Supplementary material for: Impacts of fire on non-native plant recruitment in black spruce forests of interior Alaska
Source: PLoS One. 2017 Feb 3;12(2):e0171599. doi: 10.1371/journal.pone.0171599 (PMC5291358; doi:10.1371/journal.pone.0171599)
Supplement: S3 Table — (TXT) [file pone.0171599.s004.txt]

DIST	SITE	TAOF	CRTE	MEOF
1	DCBU1	0	0	0
2	DCBU1	0	0	0
3	DCBU1	0	0	0
4	DCBU1	0	0	0
5	DCBU1	0	0	0
6	DCBU1	0	0	0
7	DCBU1	0	0	0
8	DCBU1	0	0	0
9	DCBU1	0	0	0
10	DCBU1	0	0	0
11	DCBU1	0	0	0
12	DCBU1	0	0	0
13	DCBU1	0	0	0
14	DCBU1	0	0	0
15	DCBU1	0	0	0
16	DCBU1	0	0	0
17	DCBU1	0	0	0
18	DCBU1	0	0	0
19	DCBU1	0	0	0
20	DCBU1	0	0	0
21	DCBU1	0	0	0
22	DCBU1	0	0	0
23	DCBU1	0	0	0
24	DCBU1	0	0	0
25	DCBU1	0	0	0
26	DCBU1	0	0	0
27	DCBU1	0	0	0
28	DCBU1	0	0	0
29	DCBU1	0	0	0
30	DCBU1	0	0	0
31	DCBU1	0	0	0
32	DCBU1	0	0	0
33	DCBU1	0	0	0
34	DCBU1	0	0	0
35	DCBU1	0	0	0
36	DCBU1	0	0	0
37	DCBU1	0	0	0
38	DCBU1	0	0	0
39	DCBU1	0	0	0
40	DCBU1	0	0	0
41	DCBU1	0	0	0
42	DCBU1	0	0	0
43	DCBU1	0	0	0
44	DCBU1	0	0	0
45	DCBU1	0	0	0
46	DCBU1	0	0	0
47	DCBU1	0	0	0
48	DCBU1	0	0	0
49	DCBU1	0	0	0
50	DCBU1	0	0	0
51	DCBU1	0	0	0
52	DCBU1	0	0	0
53	DCBU1	0	0	0
54	DCBU1	0	0	0
55	DCBU1	0	0	0
56	DCBU1	0	0	0
57	DCBU1	0	0	0
58	DCBU1	0	0	0
59	DCBU1	0	0	0
60	DCBU1	0	0	0
61	DCBU1	0	0	0
62	DCBU1	0	0	0
63	DCBU1	0	0	0
64	DCBU1	0	0	0
65	DCBU1	0	0	0
66	DCBU1	0	0	0
67	DCBU1	0	0	0
68	DCBU1	0	0	0
69	DCBU1	0	0	0
70	DCBU1	0	0	0
71	DCBU1	0	0	0
72	DCBU1	0	0	0
73	DCBU1	0	0	0
74	DCBU1	0	0	0
75	DCBU1	0	0	0
76	DCBU1	0	0	0
77	DCBU1	0	0	0
78	DCBU1	0	0	0
79	DCBU1	0	0	0
80	DCBU1	0	0	0
81	DCBU1	0	0	0
82	DCBU1	0	0	0
83	DCBU1	0	0	0
84	DCBU1	0	0	0
85	DCBU1	0	0	0
86	DCBU1	0	0	0
87	DCBU1	0	0	0
88	DCBU1	0	0	0
89	DCBU1	0	0	0
90	DCBU1	0	0	0
91	DCBU1	0	0	0
92	DCBU1	0	0	0
93	DCBU1	0	0	0
94	DCBU1	0	0	0
95	DCBU1	0	0	0
96	DCBU1	0	0	0
97	DCBU1	0	0	0
98	DCBU1	0	0	0
99	DCBU1	0	0	0
100	DCBU1	0	0	0
1	DCBU2	0	0	0
2	DCBU2	0	0	0
3	DCBU2	0	0	0
4	DCBU2	0	0	0
5	DCBU2	0	0	0
6	DCBU2	0	0	0
7	DCBU2	0	0	0
8	DCBU2	0	0	0
9	DCBU2	0	0	0
10	DCBU2	0	0	0
11	DCBU2	0	0	0
12	DCBU2	0	0	0
13	DCBU2	0	0	0
14	DCBU2	0	0	0
15	DCBU2	0	0	0
16	DCBU2	0	0	0
17	DCBU2	0	0	0
18	DCBU2	0	0	0
19	DCBU2	0	0	0
20	DCBU2	0	0	0
21	DCBU2	0	0	0
22	DCBU2	0	0	0
23	DCBU2	0	0	0
24	DCBU2	0	0	0
25	DCBU2	0	0	0
26	DCBU2	0	0	0
27	DCBU2	0	0	0
28	DCBU2	0	0	0
29	DCBU2	0	0	0
30	DCBU2	0	0	0
31	DCBU2	0	0	0
32	DCBU2	0	0	0
33	DCBU2	0	0	0
34	DCBU2	0	0	0
35	DCBU2	0	0	0
36	DCBU2	0	0	0
37	DCBU2	0	0	0
38	DCBU2	0	0	0
39	DCBU2	0	0	0
40	DCBU2	0	0	0
41	DCBU2	0	0	0
42	DCBU2	0	0	0
43	DCBU2	0	0	0
44	DCBU2	0	0	0
45	DCBU2	0	0	0
46	DCBU2	0	0	0
47	DCBU2	0	0	0
48	DCBU2	0	0	0
49	DCBU2	0	0	0
50	DCBU2	0	0	0
51	DCBU2	0	0	0
52	DCBU2	0	0	0
53	DCBU2	0	0	0
54	DCBU2	0	0	0
55	DCBU2	0	0	0
56	DCBU2	0	0	0
57	DCBU2	0	0	0
58	DCBU2	0	0	0
59	DCBU2	0	0	0
60	DCBU2	0	0	0
61	DCBU2	0	0	0
62	DCBU2	0	0	0
63	DCBU2	0	0	0
64	DCBU2	0	0	0
65	DCBU2	0	0	0
66	DCBU2	0	0	0
67	DCBU2	0	0	0
68	DCBU2	0	0	0
69	DCBU2	0	0	0
70	DCBU2	0	0	0
71	DCBU2	0	0	0
72	DCBU2	0	0	0
73	DCBU2	0	0	0
74	DCBU2	0	0	0
75	DCBU2	0	0	0
76	DCBU2	0	0	0
77	DCBU2	0	0	0
78	DCBU2	0	0	0
79	DCBU2	0	0	0
80	DCBU2	0	0	0
81	DCBU2	0	0	0
82	DCBU2	0	0	0
83	DCBU2	0	0	0
84	DCBU2	0	0	0
85	DCBU2	0	0	0
86	DCBU2	0	0	0
87	DCBU2	0	0	0
88	DCBU2	0	0	0
89	DCBU2	0	0	0
90	DCBU2	0	0	0
91	DCBU2	0	0	0
92	DCBU2	0	0	0
93	DCBU2	0	0	0
94	DCBU2	0	0	0
95	DCBU2	0	0	0
96	DCBU2	0	0	0
97	DCBU2	0	0	0
98	DCBU2	0	0	0
99	DCBU2	0	0	0
100	DCBU2	0	0	0
1	DCBU3	0	0	0
2	DCBU3	0	0	0
3	DCBU3	0	0	0
4	DCBU3	0	0	0
5	DCBU3	0	0	0
6	DCBU3	0	0	0
7	DCBU3	0	0	0
8	DCBU3	0	0	0
9	DCBU3	0	0	0
10	DCBU3	0	0	0
11	DCBU3	0	0	0
12	DCBU3	0	0	0
13	DCBU3	0	0	0
14	DCBU3	0	0	0
15	DCBU3	0	0	0
16	DCBU3	0	0	0
17	DCBU3	0	0	0
18	DCBU3	0	0	0
19	DCBU3	0	0	0
20	DCBU3	0	0	0
21	DCBU3	0	0	0
22	DCBU3	0	0	0
23	DCBU3	0	0	0
24	DCBU3	0	0	0
25	DCBU3	0	0	0
26	DCBU3	0	0	0
27	DCBU3	0	0	0
28	DCBU3	0	0	0
29	DCBU3	0	0	0
30	DCBU3	0	0	0
31	DCBU3	0	0	0
32	DCBU3	0	0	0
33	DCBU3	0	0	0
34	DCBU3	0	0	0
35	DCBU3	0	0	0
36	DCBU3	0	0	0
37	DCBU3	0	0	0
38	DCBU3	0	0	0
39	DCBU3	0	0	0
40	DCBU3	0	0	0
41	DCBU3	0	0	0
42	DCBU3	0	0	0
43	DCBU3	0	0	0
44	DCBU3	0	0	0
45	DCBU3	0	0	0
46	DCBU3	0	0	0
47	DCBU3	0	0	0
48	DCBU3	0	0	0
49	DCBU3	0	0	0
50	DCBU3	0	0	0
51	DCBU3	0	0	0
52	DCBU3	0	0	0
53	DCBU3	0	0	0
54	DCBU3	0	0	0
55	DCBU3	0	0	0
56	DCBU3	0	0	0
57	DCBU3	0	0	0
58	DCBU3	0	0	0
59	DCBU3	0	0	0
60	DCBU3	0	0	0
61	DCBU3	0	0	0
62	DCBU3	0	0	0
63	DCBU3	0	0	0
64	DCBU3	0	0	0
65	DCBU3	0	0	0
66	DCBU3	0	0	0
67	DCBU3	0	0	0
68	DCBU3	0	0	0
69	DCBU3	0	0	0
70	DCBU3	0	0	0
71	DCBU3	0	0	0
72	DCBU3	0	0	0
73	DCBU3	0	0	0
74	DCBU3	0	0	0
75	DCBU3	0	0	0
76	DCBU3	0	0	0
77	DCBU3	0	0	0
78	DCBU3	0	0	0
79	DCBU3	0	0	0
80	DCBU3	0	0	0
81	DCBU3	0	0	0
82	DCBU3	0	0	0
83	DCBU3	0	0	0
84	DCBU3	0	0	0
85	DCBU3	0	0	0
86	DCBU3	0	0	0
87	DCBU3	0	0	0
88	DCBU3	0	0	0
89	DCBU3	0	0	0
90	DCBU3	0	0	0
91	DCBU3	0	0	0
92	DCBU3	0	0	0
93	DCBU3	0	0	0
94	DCBU3	0	0	0
95	DCBU3	0	0	0
96	DCBU3	0	0	0
97	DCBU3	0	0	0
98	DCBU3	0	0	0
99	DCBU3	0	0	0
100	DCBU3	0	0	0
1	DCBU4	0	0	0
2	DCBU4	0	0	0
3	DCBU4	0	0	0
4	DCBU4	0	0	0
5	DCBU4	0	0	0
6	DCBU4	0	0	0
7	DCBU4	0	0	0
8	DCBU4	0	0	0
9	DCBU4	0	0	0
10	DCBU4	0	0	0
11	DCBU4	0	0	0
12	DCBU4	0	0	0
13	DCBU4	0	0	0
14	DCBU4	0	0	0
15	DCBU4	0	0	0
16	DCBU4	0	0	0
17	DCBU4	0	0	0
18	DCBU4	0	0	0
19	DCBU4	0	0	0
20	DCBU4	0	0	0
21	DCBU4	0	0	0
22	DCBU4	0	0	0
23	DCBU4	0	0	0
24	DCBU4	0	0	0
25	DCBU4	0	0	0
26	DCBU4	0	0	0
27	DCBU4	0	0	0
28	DCBU4	0	0	0
29	DCBU4	0	0	0
30	DCBU4	0	0	0
31	DCBU4	0	0	0
32	DCBU4	0	0	0
33	DCBU4	0	0	0
34	DCBU4	0	0	0
35	DCBU4	0	0	0
36	DCBU4	0	0	0
37	DCBU4	0	0	0
38	DCBU4	0	0	0
39	DCBU4	0	0	0
40	DCBU4	0	0	0
41	DCBU4	0	0	0
42	DCBU4	0	0	0
43	DCBU4	0	0	0
44	DCBU4	0	0	0
45	DCBU4	0	0	0
46	DCBU4	0	0	0
47	DCBU4	0	0	0
48	DCBU4	0	0	0
49	DCBU4	0	0	0
50	DCBU4	0	0	0
51	DCBU4	0	0	0
52	DCBU4	0	0	0
53	DCBU4	0	0	0
54	DCBU4	0	0	0
55	DCBU4	0	0	0
56	DCBU4	0	0	0
57	DCBU4	0	0	0
58	DCBU4	0	0	0
59	DCBU4	0	0	0
60	DCBU4	0	0	0
61	DCBU4	0	0	0
62	DCBU4	0	0	0
63	DCBU4	0	0	0
64	DCBU4	0	0	0
65	DCBU4	0	0	0
66	DCBU4	0	0	0
67	DCBU4	0	0	0
68	DCBU4	0	0	0
69	DCBU4	0	0	0
70	DCBU4	0	0	0
71	DCBU4	0	0	0
72	DCBU4	0	0	0
73	DCBU4	0	0	0
74	DCBU4	0	0	0
75	DCBU4	0	0	0
76	DCBU4	0	0	0
77	DCBU4	0	0	0
78	DCBU4	0	0	0
79	DCBU4	0	0	0
80	DCBU4	0	0	0
81	DCBU4	0	0	0
82	DCBU4	0	0	0
83	DCBU4	0	0	0
84	DCBU4	0	0	0
85	DCBU4	0	0	0
86	DCBU4	0	0	0
87	DCBU4	0	0	0
88	DCBU4	0	0	0
89	DCBU4	0	0	0
90	DCBU4	0	0	0
91	DCBU4	0	0	0
92	DCBU4	0	0	0
93	DCBU4	0	0	0
94	DCBU4	0	0	0
95	DCBU4	0	0	0
96	DCBU4	0	0	0
97	DCBU4	0	0	0
98	DCBU4	0	0	0
99	DCBU4	0	0	0
100	DCBU4	0	0	0
1	DCBU5	0	0	0
2	DCBU5	0	0	0
3	DCBU5	0	0	0
4	DCBU5	0	0	0
5	DCBU5	0	0	0
6	DCBU5	0	0	0
7	DCBU5	0	0	0
8	DCBU5	0	0	0
9	DCBU5	0	0	0
10	DCBU5	0	0	0
11	DCBU5	0	0	0
12	DCBU5	0	0	0
13	DCBU5	0	0	0
14	DCBU5	0	0	0
15	DCBU5	0	0	0
16	DCBU5	0	0	0
17	DCBU5	0	0	0
18	DCBU5	0	0	0
19	DCBU5	0	0	0
20	DCBU5	0	0	0
21	DCBU5	0	0	0
22	DCBU5	0	0	0
23	DCBU5	0	0	0
24	DCBU5	0	0	0
25	DCBU5	0	0	0
26	DCBU5	0	0	0
27	DCBU5	0	0	0
28	DCBU5	0	0	0
29	DCBU5	0	0	0
30	DCBU5	0	0	0
31	DCBU5	0	0	0
32	DCBU5	0	0	0
33	DCBU5	0	0	0
34	DCBU5	0	0	0
35	DCBU5	0	0	0
36	DCBU5	0	0	0
37	DCBU5	0	0	0
38	DCBU5	0	0	0
39	DCBU5	0	0	0
40	DCBU5	0	0	0
41	DCBU5	0	0	0
42	DCBU5	0	0	0
43	DCBU5	0	0	0
44	DCBU5	0	0	0
45	DCBU5	0	0	0
46	DCBU5	0	0	0
47	DCBU5	0	0	0
48	DCBU5	0	0	0
49	DCBU5	0	0	0
50	DCBU5	0	0	0
51	DCBU5	0	0	0
52	DCBU5	0	0	0
53	DCBU5	0	0	0
54	DCBU5	0	0	0
55	DCBU5	0	0	0
56	DCBU5	0	0	0
57	DCBU5	0	0	0
58	DCBU5	0	0	0
59	DCBU5	0	0	0
60	DCBU5	0	0	0
61	DCBU5	0	0	0
62	DCBU5	0	0	0
63	DCBU5	0	0	0
64	DCBU5	0	0	0
65	DCBU5	0	0	0
66	DCBU5	0	0	0
67	DCBU5	0	0	0
68	DCBU5	0	0	0
69	DCBU5	0	0	0
70	DCBU5	0	0	0
71	DCBU5	0	0	0
72	DCBU5	0	0	0
73	DCBU5	0	0	0
74	DCBU5	0	0	0
75	DCBU5	0	0	0
76	DCBU5	0	0	0
77	DCBU5	0	0	0
78	DCBU5	0	0	0
79	DCBU5	0	0	0
80	DCBU5	0	0	0
81	DCBU5	0	0	0
82	DCBU5	0	0	0
83	DCBU5	0	0	0
84	DCBU5	0	0	0
85	DCBU5	0	0	0
86	DCBU5	0	0	0
87	DCBU5	0	0	0
88	DCBU5	0	0	0
89	DCBU5	0	0	0
90	DCBU5	0	0	0
91	DCBU5	0	0	0
92	DCBU5	0	0	0
93	DCBU5	0	0	0
94	DCBU5	0	0	0
95	DCBU5	0	0	0
96	DCBU5	0	0	0
97	DCBU5	0	0	0
98	DCBU5	0	0	0
99	DCBU5	0	0	0
100	DCBU5	0	0	0
1	DCBU6	0	0	0
2	DCBU6	0	0	0
3	DCBU6	0	0	0
4	DCBU6	0	0	0
5	DCBU6	0	0	0
6	DCBU6	0	0	0
7	DCBU6	0	0	0
8	DCBU6	0	0	0
9	DCBU6	0	0	0
10	DCBU6	0	0	0
11	DCBU6	0	0	0
12	DCBU6	0	0	0
13	DCBU6	0	0	0
14	DCBU6	0	0	0
15	DCBU6	0	0	0
16	DCBU6	0	0	0
17	DCBU6	0	0	0
18	DCBU6	0	0	0
19	DCBU6	0	0	0
20	DCBU6	0	0	0
21	DCBU6	0	0	0
22	DCBU6	0	0	0
23	DCBU6	0	0	0
24	DCBU6	0	0	0
25	DCBU6	0	0	0
26	DCBU6	0	0	0
27	DCBU6	0	0	0
28	DCBU6	0	0	0
29	DCBU6	0	0	0
30	DCBU6	0	0	0
31	DCBU6	0	0	0
32	DCBU6	0	0	0
33	DCBU6	0	0	0
34	DCBU6	0	0	0
35	DCBU6	0	0	0
36	DCBU6	0	0	0
37	DCBU6	0	0	0
38	DCBU6	0	0	0
39	DCBU6	0	0	0
40	DCBU6	0	0	0
41	DCBU6	0	0	0
42	DCBU6	0	0	0
43	DCBU6	0	0	0
44	DCBU6	0	0	0
45	DCBU6	0	0	0
46	DCBU6	0	0	0
47	DCBU6	0	0	0
48	DCBU6	0	0	0
49	DCBU6	0	0	0
50	DCBU6	0	0	0
51	DCBU6	0	0	0
52	DCBU6	0	0	0
53	DCBU6	0	0	0
54	DCBU6	0	0	0
55	DCBU6	0	0	0
56	DCBU6	0	0	0
57	DCBU6	0	0	0
58	DCBU6	0	0	0
59	DCBU6	0	0	0
60	DCBU6	0	0	0
61	DCBU6	0	0	0
62	DCBU6	0	0	0
63	DCBU6	0	0	0
64	DCBU6	0	0	0
65	DCBU6	0	0	0
66	DCBU6	0	0	0
67	DCBU6	0	0	0
68	DCBU6	0	0	0
69	DCBU6	0	0	0
70	DCBU6	0	0	0
71	DCBU6	0	0	0
72	DCBU6	0	0	0
73	DCBU6	0	0	0
74	DCBU6	0	0	0
75	DCBU6	0	0	0
76	DCBU6	0	0	0
77	DCBU6	0	0	0
78	DCBU6	0	0	0
79	DCBU6	0	0	0
80	DCBU6	0	0	0
81	DCBU6	0	0	0
82	DCBU6	0	0	0
83	DCBU6	0	0	0
84	DCBU6	0	0	0
85	DCBU6	0	0	0
86	DCBU6	0	0	0
87	DCBU6	0	0	0
88	DCBU6	0	0	0
89	DCBU6	0	0	0
90	DCBU6	0	0	0
91	DCBU6	0	0	0
92	DCBU6	0	0	0
93	DCBU6	0	0	0
94	DCBU6	0	0	0
95	DCBU6	0	0	0
96	DCBU6	0	0	0
97	DCBU6	0	0	0
98	DCBU6	0	0	0
99	DCBU6	0	0	0
100	DCBU6	0	0	0
1	DCBU7	0	0	0
2	DCBU7	0	0	0
3	DCBU7	0	0	0
4	DCBU7	0	0	0
5	DCBU7	0	0	0
6	DCBU7	0	0	0
7	DCBU7	0	0	0
8	DCBU7	0	0	0
9	DCBU7	0	0	0
10	DCBU7	0	0	0
11	DCBU7	0	0	0
12	DCBU7	0	0	0
13	DCBU7	0	0	0
14	DCBU7	0	0	0
15	DCBU7	0	0	0
16	DCBU7	0	0	0
17	DCBU7	0	0	0
18	DCBU7	0	0	0
19	DCBU7	0	0	0
20	DCBU7	0	0	0
21	DCBU7	0	0	0
22	DCBU7	0	0	0
23	DCBU7	0	0	0
24	DCBU7	0	0	0
25	DCBU7	0	0	0
26	DCBU7	0	0	0
27	DCBU7	0	0	0
28	DCBU7	0	0	0
29	DCBU7	0	0	0
30	DCBU7	0	0	0
31	DCBU7	0	0	0
32	DCBU7	0	0	0
33	DCBU7	0	0	0
34	DCBU7	0	0	0
35	DCBU7	0	0	0
36	DCBU7	0	0	0
37	DCBU7	0	0	0
38	DCBU7	0	0	0
39	DCBU7	0	0	0
40	DCBU7	0	0	0
41	DCBU7	0	0	0
42	DCBU7	0	0	0
43	DCBU7	0	0	0
44	DCBU7	0	0	0
45	DCBU7	0	0	0
46	DCBU7	0	0	0
47	DCBU7	0	0	0
48	DCBU7	0	0	0
49	DCBU7	0	0	0
50	DCBU7	0	0	0
51	DCBU7	0	0	0
52	DCBU7	0	0	0
53	DCBU7	0	0	0
54	DCBU7	0	0	0
55	DCBU7	0	0	0
56	DCBU7	0	0	0
57	DCBU7	0	0	0
58	DCBU7	0	0	0
59	DCBU7	0	0	0
60	DCBU7	0	0	0
61	DCBU7	0	0	0
62	DCBU7	0	0	0
63	DCBU7	0	0	0
64	DCBU7	0	0	0
65	DCBU7	0	0	0
66	DCBU7	0	0	0
67	DCBU7	0	0	0
68	DCBU7	0	0	0
69	DCBU7	0	0	0
70	DCBU7	0	0	0
71	DCBU7	0	0	0
72	DCBU7	0	0	0
73	DCBU7	0	0	0
74	DCBU7	0	0	0
75	DCBU7	0	0	0
76	DCBU7	0	0	0
77	DCBU7	0	0	0
78	DCBU7	0	0	0
79	DCBU7	0	0	0
80	DCBU7	0	0	0
81	DCBU7	0	0	0
82	DCBU7	0	0	0
83	DCBU7	0	0	0
84	DCBU7	0	0	0
85	DCBU7	0	0	0
86	DCBU7	0	0	0
87	DCBU7	0	0	0
88	DCBU7	0	0	0
89	DCBU7	0	0	0
90	DCBU7	0	0	0
91	DCBU7	0	0	0
92	DCBU7	0	0	0
93	DCBU7	0	0	0
94	DCBU7	0	0	0
95	DCBU7	0	0	0
96	DCBU7	0	0	0
97	DCBU7	0	0	0
98	DCBU7	0	0	0
99	DCBU7	0	0	0
100	DCBU7	0	0	0
1	DCBU8	0	0	0
2	DCBU8	0	0	0
3	DCBU8	0	0	0
4	DCBU8	0	0	0
5	DCBU8	0	0	0
6	DCBU8	0	0	0
7	DCBU8	0	0	0
8	DCBU8	0	0	0
9	DCBU8	0	0	0
10	DCBU8	0	0	0
11	DCBU8	0	0	0
12	DCBU8	0	0	0
13	DCBU8	0	0	0
14	DCBU8	0	0	0
15	DCBU8	0	0	0
16	DCBU8	0	0	0
17	DCBU8	0	0	0
18	DCBU8	0	0	0
19	DCBU8	0	0	0
20	DCBU8	0	0	0
21	DCBU8	0	0	0
22	DCBU8	0	0	0
23	DCBU8	0	0	0
24	DCBU8	0	0	0
25	DCBU8	0	0	0
26	DCBU8	0	0	0
27	DCBU8	0	0	0
28	DCBU8	0	0	0
29	DCBU8	0	0	0
30	DCBU8	0	0	0
31	DCBU8	0	0	0
32	DCBU8	0	0	0
33	DCBU8	0	0	0
34	DCBU8	0	0	0
35	DCBU8	0	0	0
36	DCBU8	0	0	0
37	DCBU8	0	0	0
38	DCBU8	0	0	0
39	DCBU8	0	0	0
40	DCBU8	0	0	0
41	DCBU8	0	0	0
42	DCBU8	0	0	0
43	DCBU8	0	0	0
44	DCBU8	0	0	0
45	DCBU8	0	0	0
46	DCBU8	0	0	0
47	DCBU8	0	0	0
48	DCBU8	0	0	0
49	DCBU8	0	0	0
50	DCBU8	0	0	0
51	DCBU8	0	0	0
52	DCBU8	0	0	0
53	DCBU8	0	0	0
54	DCBU8	0	0	0
55	DCBU8	0	0	0
56	DCBU8	0	0	0
57	DCBU8	0	0	0
58	DCBU8	0	0	0
59	DCBU8	0	0	0
60	DCBU8	0	0	0
61	DCBU8	0	0	0
62	DCBU8	0	0	0
63	DCBU8	0	0	0
64	DCBU8	0	0	0
65	DCBU8	0	0	0
66	DCBU8	0	0	0
67	DCBU8	0	0	0
68	DCBU8	0	0	0
69	DCBU8	0	0	0
70	DCBU8	0	0	0
71	DCBU8	0	0	0
72	DCBU8	0	0	0
73	DCBU8	0	0	0
74	DCBU8	0	0	0
75	DCBU8	0	0	0
76	DCBU8	0	0	0
77	DCBU8	0	0	0
78	DCBU8	0	0	0
79	DCBU8	0	0	0
80	DCBU8	0	0	0
81	DCBU8	0	0	0
82	DCBU8	0	0	0
83	DCBU8	0	0	0
84	DCBU8	0	0	0
85	DCBU8	0	0	0
86	DCBU8	0	0	0
87	DCBU8	0	0	0
88	DCBU8	0	0	0
89	DCBU8	0	0	0
90	DCBU8	0	0	0
91	DCBU8	0	0	0
92	DCBU8	0	0	0
93	DCBU8	0	0	0
94	DCBU8	0	0	0
95	DCBU8	0	0	0
96	DCBU8	0	0	0
97	DCBU8	0	0	0
98	DCBU8	0	0	0
99	DCBU8	0	0	0
100	DCBU8	0	0	0
0	DCBU9	0	0	0
1	DCBU9	0	0	0
2	DCBU9	0	0	0
3	DCBU9	0	0	0
4	DCBU9	0	0	0
5	DCBU9	0	0	0
6	DCBU9	0	0	0
7	DCBU9	0	0	0
8	DCBU9	0	0	0
9	DCBU9	1	0	0
10	DCBU9	0	0	0
11	DCBU9	0	0	0
12	DCBU9	0	0	0
13	DCBU9	0	0	0
14	DCBU9	1	0	0
15	DCBU9	0	0	0
16	DCBU9	0	0	0
17	DCBU9	2	0	0
18	DCBU9	1	0	0
19	DCBU9	1	0	0
20	DCBU9	0	0	0
21	DCBU9	0	0	0
22	DCBU9	0	0	0
23	DCBU9	0	0	0
24	DCBU9	0	0	0
25	DCBU9	0	0	0
26	DCBU9	0	0	0
27	DCBU9	0	0	0
28	DCBU9	0	0	0
29	DCBU9	0	0	0
30	DCBU9	0	0	0
31	DCBU9	0	0	0
32	DCBU9	0	0	0
33	DCBU9	0	0	0
34	DCBU9	1	0	0
35	DCBU9	0	0	0
36	DCBU9	0	0	0
37	DCBU9	0	0	0
38	DCBU9	1	0	0
39	DCBU9	0	0	0
40	DCBU9	0	0	0
41	DCBU9	0	0	0
42	DCBU9	0	0	0
43	DCBU9	0	0	0
44	DCBU9	0	0	0
45	DCBU9	0	0	0
46	DCBU9	0	0	0
47	DCBU9	0	0	0
48	DCBU9	0	0	0
49	DCBU9	0	0	0
50	DCBU9	1	0	0
51	DCBU9	0	0	0
52	DCBU9	0	0	0
53	DCBU9	0	0	0
54	DCBU9	0	0	0
55	DCBU9	0	0	0
56	DCBU9	0	0	0
57	DCBU9	0	0	0
58	DCBU9	0	0	0
59	DCBU9	0	0	0
60	DCBU9	0	0	0
61	DCBU9	0	0	0
62	DCBU9	1	0	0
63	DCBU9	0	0	0
64	DCBU9	0	0	0
65	DCBU9	0	0	0
66	DCBU9	0	0	0
67	DCBU9	0	0	0
68	DCBU9	0	0	0
69	DCBU9	0	0	0
70	DCBU9	0	0	0
71	DCBU9	0	0	0
72	DCBU9	0	0	0
73	DCBU9	0	0	0
74	DCBU9	0	0	0
75	DCBU9	0	0	0
76	DCBU9	0	0	0
77	DCBU9	0	0	0
78	DCBU9	0	0	0
79	DCBU9	0	0	0
80	DCBU9	0	0	0
81	DCBU9	0	0	0
82	DCBU9	0	0	0
83	DCBU9	0	0	0
84	DCBU9	0	0	0
85	DCBU9	0	0	0
86	DCBU9	0	0	0
87	DCBU9	0	0	0
88	DCBU9	0	0	0
89	DCBU9	0	0	0
90	DCBU9	0	0	0
91	DCBU9	0	0	0
92	DCBU9	0	0	0
93	DCBU9	0	0	0
94	DCBU9	0	0	0
95	DCBU9	0	0	0
96	DCBU9	0	0	0
97	DCBU9	0	0	0
98	DCBU9	0	0	0
99	DCBU9	0	0	0
100	DCBU9	0	0	0
1	DCBU10	0	0	0
2	DCBU10	0	0	0
3	DCBU10	0	0	0
4	DCBU10	0	0	0
5	DCBU10	0	0	0
6	DCBU10	0	0	0
7	DCBU10	0	0	0
8	DCBU10	0	0	0
9	DCBU10	0	0	0
10	DCBU10	0	0	0
11	DCBU10	0	0	0
12	DCBU10	0	0	0
13	DCBU10	0	0	0
14	DCBU10	0	0	0
15	DCBU10	0	0	0
16	DCBU10	0	0	0
17	DCBU10	0	0	0
18	DCBU10	0	0	0
19	DCBU10	0	0	0
20	DCBU10	0	0	0
21	DCBU10	0	0	0
22	DCBU10	0	0	0
23	DCBU10	0	0	0
24	DCBU10	0	0	0
25	DCBU10	0	0	0
26	DCBU10	0	0	0
27	DCBU10	0	0	0
28	DCBU10	0	0	0
29	DCBU10	0	0	0
30	DCBU10	0	0	0
31	DCBU10	0	0	0
32	DCBU10	0	0	0
33	DCBU10	0	0	0
34	DCBU10	0	0	0
35	DCBU10	0	0	0
36	DCBU10	0	0	0
37	DCBU10	0	0	0
38	DCBU10	0	0	0
39	DCBU10	0	0	0
40	DCBU10	0	0	0
41	DCBU10	0	0	0
42	DCBU10	0	0	0
43	DCBU10	0	0	0
44	DCBU10	0	0	0
45	DCBU10	0	0	0
46	DCBU10	0	0	0
47	DCBU10	0	0	0
48	DCBU10	0	0	0
49	DCBU10	0	0	0
50	DCBU10	0	0	0
51	DCBU10	0	0	0
52	DCBU10	0	0	0
53	DCBU10	0	0	0
54	DCBU10	0	0	0
55	DCBU10	0	0	0
56	DCBU10	0	0	0
57	DCBU10	0	0	0
58	DCBU10	0	0	0
59	DCBU10	0	0	0
60	DCBU10	0	0	0
61	DCBU10	0	0	0
62	DCBU10	0	0	0
63	DCBU10	0	0	0
64	DCBU10	0	0	0
65	DCBU10	0	0	0
66	DCBU10	0	0	0
67	DCBU10	0	0	0
68	DCBU10	0	0	0
69	DCBU10	0	0	0
70	DCBU10	0	0	0
71	DCBU10	0	0	0
72	DCBU10	0	0	0
73	DCBU10	0	0	0
74	DCBU10	0	0	0
75	DCBU10	0	0	0
76	DCBU10	1	0	0
77	DCBU10	0	0	0
78	DCBU10	0	0	0
79	DCBU10	0	0	0
80	DCBU10	0	0	0
81	DCBU10	0	0	0
82	DCBU10	0	0	0
83	DCBU10	0	0	0
84	DCBU10	0	0	0
85	DCBU10	0	0	0
86	DCBU10	0	0	0
87	DCBU10	0	0	0
88	DCBU10	0	0	0
89	DCBU10	0	0	0
90	DCBU10	0	0	0
91	DCBU10	0	0	0
92	DCBU10	0	0	0
93	DCBU10	0	0	0
94	DCBU10	0	0	0
95	DCBU10	0	0	0
96	DCBU10	0	0	0
97	DCBU10	0	0	0
98	DCBU10	0	0	0
99	DCBU10	0	0	0
100	DCBU10	0	0	0
1	DCBU11	0	0	0
2	DCBU11	0	0	0
3	DCBU11	0	0	0
4	DCBU11	0	0	0
5	DCBU11	0	0	0
6	DCBU11	0	0	0
7	DCBU11	0	0	0
8	DCBU11	0	0	0
9	DCBU11	0	0	0
10	DCBU11	0	0	0
11	DCBU11	0	0	0
12	DCBU11	0	0	0
13	DCBU11	0	0	0
14	DCBU11	0	0	0
15	DCBU11	0	0	0
16	DCBU11	0	0	0
17	DCBU11	0	0	0
18	DCBU11	0	0	0
19	DCBU11	0	0	0
20	DCBU11	0	0	0
21	DCBU11	0	0	0
22	DCBU11	0	0	0
23	DCBU11	0	0	0
24	DCBU11	0	0	0
25	DCBU11	0	0	0
26	DCBU11	0	0	0
27	DCBU11	0	0	0
28	DCBU11	0	0	0
29	DCBU11	0	0	0
30	DCBU11	0	0	0
31	DCBU11	0	0	0
32	DCBU11	0	0	0
33	DCBU11	0	0	0
34	DCBU11	0	0	0
35	DCBU11	0	0	0
36	DCBU11	0	0	0
37	DCBU11	0	0	0
38	DCBU11	0	0	0
39	DCBU11	0	0	0
40	DCBU11	0	0	0
41	DCBU11	0	0	0
42	DCBU11	0	0	0
43	DCBU11	0	0	0
44	DCBU11	0	0	0
45	DCBU11	0	0	0
46	DCBU11	0	0	0
47	DCBU11	0	0	0
48	DCBU11	0	0	0
49	DCBU11	0	0	0
50	DCBU11	0	0	0
51	DCBU11	0	0	0
52	DCBU11	0	0	0
53	DCBU11	0	0	0
54	DCBU11	0	0	0
55	DCBU11	0	0	0
56	DCBU11	0	0	0
57	DCBU11	0	0	0
58	DCBU11	0	0	0
59	DCBU11	0	0	0
60	DCBU11	0	0	0
61	DCBU11	0	0	0
62	DCBU11	0	0	0
63	DCBU11	0	0	0
64	DCBU11	0	0	0
65	DCBU11	0	0	0
66	DCBU11	0	0	0
67	DCBU11	0	0	0
68	DCBU11	0	0	0
69	DCBU11	0	0	0
70	DCBU11	0	0	0
71	DCBU11	0	0	0
72	DCBU11	0	0	0
73	DCBU11	0	0	0
74	DCBU11	0	0	0
75	DCBU11	0	0	0
76	DCBU11	0	0	0
77	DCBU11	0	0	0
78	DCBU11	0	0	0
79	DCBU11	0	0	0
80	DCBU11	0	0	0
81	DCBU11	0	0	0
82	DCBU11	0	0	0
83	DCBU11	0	0	0
84	DCBU11	0	0	0
85	DCBU11	0	0	0
86	DCBU11	0	0	0
87	DCBU11	0	0	0
88	DCBU11	0	0	0
89	DCBU11	0	0	0
90	DCBU11	0	0	0
91	DCBU11	0	0	0
92	DCBU11	0	0	0
93	DCBU11	0	0	0
94	DCBU11	0	0	0
95	DCBU11	0	0	0
96	DCBU11	0	0	0
97	DCBU11	0	0	0
98	DCBU11	0	0	0
99	DCBU11	0	0	0
100	DCBU11	0	0	0
0	DCBU12	0	0	0
1	DCBU12	0	0	0
2	DCBU12	0	0	0
3	DCBU12	9	0	0
4	DCBU12	0	0	0
5	DCBU12	10	0	0
6	DCBU12	0	0	0
7	DCBU12	0	0	0
8	DCBU12	0	0	0
9	DCBU12	0	0	0
10	DCBU12	0	0	0
11	DCBU12	1	0	0
12	DCBU12	0	0	0
13	DCBU12	0	0	0
14	DCBU12	0	0	0
15	DCBU12	0	0	0
16	DCBU12	0	0	0
17	DCBU12	0	0	0
18	DCBU12	0	0	0
19	DCBU12	0	0	0
20	DCBU12	0	0	0
21	DCBU12	0	0	0
22	DCBU12	0	0	0
23	DCBU12	0	0	0
24	DCBU12	0	0	0
25	DCBU12	0	0	0
26	DCBU12	0	0	0
27	DCBU12	0	0	0
28	DCBU12	0	0	0
29	DCBU12	0	0	0
30	DCBU12	0	0	0
31	DCBU12	0	0	0
32	DCBU12	0	0	0
33	DCBU12	0	0	0
34	DCBU12	0	0	0
35	DCBU12	0	0	0
36	DCBU12	0	0	0
37	DCBU12	0	0	0
38	DCBU12	0	0	0
39	DCBU12	0	0	0
40	DCBU12	0	0	0
41	DCBU12	0	0	0
42	DCBU12	0	0	0
43	DCBU12	0	0	0
44	DCBU12	0	0	0
45	DCBU12	0	0	0
46	DCBU12	0	0	0
47	DCBU12	0	0	0
48	DCBU12	0	0	0
49	DCBU12	0	0	0
50	DCBU12	0	0	0
51	DCBU12	0	0	0
52	DCBU12	0	0	0
53	DCBU12	0	0	0
54	DCBU12	0	0	0
55	DCBU12	0	0	0
56	DCBU12	0	0	0
57	DCBU12	0	0	0
58	DCBU12	0	0	0
59	DCBU12	0	0	0
60	DCBU12	0	0	0
61	DCBU12	0	0	0
62	DCBU12	0	0	0
63	DCBU12	0	0	0
64	DCBU12	0	0	0
65	DCBU12	0	0	0
66	DCBU12	0	0	0
67	DCBU12	0	0	0
68	DCBU12	0	0	0
69	DCBU12	0	0	0
70	DCBU12	0	0	0
71	DCBU12	0	0	0
72	DCBU12	0	0	0
73	DCBU12	0	0	0
74	DCBU12	0	0	0
75	DCBU12	0	0	0
76	DCBU12	0	0	0
77	DCBU12	0	0	0
78	DCBU12	0	0	0
79	DCBU12	0	0	0
80	DCBU12	0	0	0
81	DCBU12	0	0	0
82	DCBU12	0	0	0
83	DCBU12	0	0	0
84	DCBU12	0	0	0
85	DCBU12	0	0	0
86	DCBU12	0	0	0
87	DCBU12	0	0	0
88	DCBU12	0	0	0
89	DCBU12	0	0	0
90	DCBU12	0	0	0
91	DCBU12	0	0	0
92	DCBU12	0	0	0
93	DCBU12	0	0	0
94	DCBU12	0	0	0
95	DCBU12	0	0	0
96	DCBU12	0	0	0
97	DCBU12	0	0	0
98	DCBU12	0	0	0
99	DCBU12	0	0	0
100	DCBU12	0	0	0
1	DCBU13	0	0	0
2	DCBU13	0	0	0
3	DCBU13	0	0	0
4	DCBU13	0	0	0
5	DCBU13	0	0	0
6	DCBU13	0	0	0
7	DCBU13	0	0	0
8	DCBU13	0	0	0
9	DCBU13	0	0	0
10	DCBU13	0	0	0
11	DCBU13	0	0	0
12	DCBU13	0	0	0
13	DCBU13	0	0	0
14	DCBU13	0	0	0
15	DCBU13	0	0	0
16	DCBU13	0	0	0
17	DCBU13	0	0	0
18	DCBU13	0	0	0
19	DCBU13	0	0	0
20	DCBU13	0	0	0
21	DCBU13	0	0	0
22	DCBU13	0	0	0
23	DCBU13	0	0	0
24	DCBU13	0	0	0
25	DCBU13	0	0	0
26	DCBU13	0	0	0
27	DCBU13	0	0	0
28	DCBU13	0	0	0
29	DCBU13	0	0	0
30	DCBU13	0	0	0
31	DCBU13	0	0	0
32	DCBU13	0	0	0
33	DCBU13	0	0	0
34	DCBU13	0	0	0
35	DCBU13	0	0	0
36	DCBU13	0	0	0
37	DCBU13	0	0	0
38	DCBU13	0	0	0
39	DCBU13	0	0	0
40	DCBU13	0	0	0
41	DCBU13	0	0	0
42	DCBU13	0	0	0
43	DCBU13	0	0	0
44	DCBU13	0	0	0
45	DCBU13	0	0	0
46	DCBU13	0	0	0
47	DCBU13	0	0	0
48	DCBU13	0	0	0
49	DCBU13	0	0	0
50	DCBU13	0	0	0
51	DCBU13	0	0	0
52	DCBU13	0	0	0
53	DCBU13	0	0	0
54	DCBU13	0	0	0
55	DCBU13	0	0	0
56	DCBU13	0	0	0
57	DCBU13	0	0	0
58	DCBU13	0	0	0
59	DCBU13	0	0	0
60	DCBU13	0	0	0
61	DCBU13	0	0	0
62	DCBU13	0	0	0
63	DCBU13	0	0	0
64	DCBU13	0	0	0
65	DCBU13	0	0	0
66	DCBU13	0	0	0
67	DCBU13	0	0	0
68	DCBU13	0	0	0
69	DCBU13	0	0	0
70	DCBU13	0	0	0
71	DCBU13	0	0	0
72	DCBU13	0	0	0
73	DCBU13	0	0	0
74	DCBU13	0	0	0
75	DCBU13	0	0	0
76	DCBU13	0	0	0
77	DCBU13	0	0	0
78	DCBU13	0	0	0
79	DCBU13	0	0	0
80	DCBU13	0	0	0
81	DCBU13	0	0	0
82	DCBU13	0	0	0
83	DCBU13	0	0	0
84	DCBU13	0	0	0
85	DCBU13	0	0	0
86	DCBU13	0	0	0
87	DCBU13	0	0	0
88	DCBU13	0	0	0
89	DCBU13	0	0	0
90	DCBU13	0	0	0
91	DCBU13	0	0	0
92	DCBU13	0	0	0
93	DCBU13	0	0	0
94	DCBU13	0	0	0
95	DCBU13	0	0	0
96	DCBU13	0	0	0
97	DCBU13	0	0	0
98	DCBU13	0	0	0
99	DCBU13	0	0	0
100	DCBU13	0	0	0
1	DCBU14	0	0	0
2	DCBU14	0	0	0
3	DCBU14	0	0	0
4	DCBU14	0	0	0
5	DCBU14	0	0	0
6	DCBU14	0	0	0
7	DCBU14	0	0	0
8	DCBU14	0	0	0
9	DCBU14	0	0	0
10	DCBU14	0	0	0
11	DCBU14	0	0	0
12	DCBU14	0	0	0
13	DCBU14	0	0	0
14	DCBU14	0	0	0
15	DCBU14	0	0	0
16	DCBU14	0	0	0
17	DCBU14	0	0	0
18	DCBU14	0	0	0
19	DCBU14	0	0	0
20	DCBU14	0	0	0
21	DCBU14	0	0	0
22	DCBU14	0	0	0
23	DCBU14	0	0	0
24	DCBU14	0	0	0
25	DCBU14	0	0	0
26	DCBU14	0	0	0
27	DCBU14	0	0	0
28	DCBU14	0	0	0
29	DCBU14	0	0	0
30	DCBU14	0	0	0
31	DCBU14	0	0	0
32	DCBU14	0	0	0
33	DCBU14	0	0	0
34	DCBU14	0	0	0
35	DCBU14	0	0	0
36	DCBU14	0	0	0
37	DCBU14	0	0	0
38	DCBU14	0	0	0
39	DCBU14	0	0	0
40	DCBU14	0	0	0
41	DCBU14	0	0	0
42	DCBU14	0	0	0
43	DCBU14	0	0	0
44	DCBU14	0	0	0
45	DCBU14	0	0	0
46	DCBU14	0	0	0
47	DCBU14	0	0	0
48	DCBU14	0	0	0
49	DCBU14	0	0	0
50	DCBU14	0	0	0
51	DCBU14	0	0	0
52	DCBU14	0	0	0
53	DCBU14	0	0	0
54	DCBU14	0	0	0
55	DCBU14	0	0	0
56	DCBU14	0	0	0
57	DCBU14	0	0	0
58	DCBU14	0	0	0
59	DCBU14	0	0	0
60	DCBU14	0	0	0
61	DCBU14	0	0	0
62	DCBU14	0	0	0
63	DCBU14	0	0	0
64	DCBU14	0	0	0
65	DCBU14	0	0	0
66	DCBU14	0	0	0
67	DCBU14	0	0	0
68	DCBU14	0	0	0
69	DCBU14	0	0	0
70	DCBU14	0	0	0
71	DCBU14	0	0	0
72	DCBU14	0	0	0
73	DCBU14	0	0	0
74	DCBU14	0	0	0
75	DCBU14	0	0	0
76	DCBU14	0	0	0
77	DCBU14	0	0	0
78	DCBU14	0	0	0
79	DCBU14	0	0	0
80	DCBU14	0	0	0
81	DCBU14	0	0	0
82	DCBU14	0	0	0
83	DCBU14	0	0	0
84	DCBU14	0	0	0
85	DCBU14	0	0	0
86	DCBU14	0	0	0
87	DCBU14	0	0	0
88	DCBU14	0	0	0
89	DCBU14	0	0	0
90	DCBU14	0	0	0
91	DCBU14	0	0	0
92	DCBU14	0	0	0
93	DCBU14	0	0	0
94	DCBU14	0	0	0
95	DCBU14	0	0	0
96	DCBU14	0	0	0
97	DCBU14	0	0	0
98	DCBU14	0	0	0
99	DCBU14	0	0	0
100	DCBU14	0	0	0
0	DCBU15	0	0	0
1	DCBU15	0	0	0
2	DCBU15	0	0	0
3	DCBU15	0	0	0
4	DCBU15	0	0	0
5	DCBU15	0	0	0
6	DCBU15	0	0	0
7	DCBU15	0	0	0
8	DCBU15	0	0	0
9	DCBU15	0	0	0
10	DCBU15	0	0	0
11	DCBU15	0	0	0
12	DCBU15	0	0	0
13	DCBU15	0	0	0
14	DCBU15	0	0	0
15	DCBU15	0	0	0
16	DCBU15	0	0	0
17	DCBU15	0	0	0
18	DCBU15	0	0	0
19	DCBU15	0	0	0
20	DCBU15	0	0	0
21	DCBU15	0	0	0
22	DCBU15	0	0	0
23	DCBU15	0	0	0
24	DCBU15	0	0	0
25	DCBU15	0	0	0
26	DCBU15	0	0	0
27	DCBU15	0	0	0
28	DCBU15	0	0	0
29	DCBU15	0	0	0
30	DCBU15	0	0	0
31	DCBU15	0	0	0
32	DCBU15	0	0	0
33	DCBU15	0	0	0
34	DCBU15	2	0	0
35	DCBU15	0	0	0
36	DCBU15	0	0	0
37	DCBU15	0	0	0
38	DCBU15	0	0	0
39	DCBU15	0	0	0
40	DCBU15	0	0	0
41	DCBU15	0	0	0
42	DCBU15	2	0	0
43	DCBU15	1	0	0
44	DCBU15	0	0	0
45	DCBU15	1	0	0
46	DCBU15	2	0	0
47	DCBU15	0	0	0
48	DCBU15	0	0	0
49	DCBU15	0	0	0
50	DCBU15	0	0	0
51	DCBU15	0	0	0
52	DCBU15	0	0	0
53	DCBU15	0	0	0
54	DCBU15	0	0	0
55	DCBU15	0	0	0
56	DCBU15	0	0	0
57	DCBU15	0	0	0
58	DCBU15	0	0	0
59	DCBU15	0	0	0
60	DCBU15	0	0	0
61	DCBU15	0	0	0
62	DCBU15	0	0	0
63	DCBU15	0	0	0
64	DCBU15	0	0	0
65	DCBU15	0	0	0
66	DCBU15	0	0	0
67	DCBU15	0	0	0
68	DCBU15	0	0	0
69	DCBU15	0	0	0
70	DCBU15	0	0	0
71	DCBU15	0	0	0
72	DCBU15	0	0	0
73	DCBU15	0	0	0
74	DCBU15	0	0	0
75	DCBU15	0	0	0
76	DCBU15	0	0	0
77	DCBU15	0	0	0
78	DCBU15	0	0	0
79	DCBU15	0	0	0
80	DCBU15	0	0	0
81	DCBU15	0	0	0
82	DCBU15	0	0	0
83	DCBU15	0	0	0
84	DCBU15	0	0	0
85	DCBU15	0	0	0
86	DCBU15	0	0	0
87	DCBU15	0	1	0
88	DCBU15	2	5	0
89	DCBU15	0	2	0
90	DCBU15	0	0	0
91	DCBU15	1	2	0
92	DCBU15	7	0	0
93	DCBU15	2	0	0
94	DCBU15	0	0	0
95	DCBU15	0	0	0
96	DCBU15	0	0	0
97	DCBU15	0	0	0
98	DCBU15	0	0	0
99	DCBU15	0	0	0
100	DCBU15	0	0	0
0	DCBU16	0	0	0
1	DCBU16	1	0	0
2	DCBU16	0	0	0
3	DCBU16	0	0	0
4	DCBU16	2	0	0
5	DCBU16	2	0	0
6	DCBU16	0	0	0
7	DCBU16	1	0	0
8	DCBU16	0	0	0
9	DCBU16	0	0	0
10	DCBU16	1	0	0
11	DCBU16	0	0	0
12	DCBU16	0	0	0
13	DCBU16	0	0	0
14	DCBU16	0	0	0
15	DCBU16	0	0	0
16	DCBU16	0	0	0
17	DCBU16	0	0	0
18	DCBU16	0	0	0
19	DCBU16	0	0	0
20	DCBU16	0	0	0
21	DCBU16	2	0	0
22	DCBU16	2	0	0
23	DCBU16	0	0	0
24	DCBU16	5	0	0
25	DCBU16	0	0	0
26	DCBU16	1	0	0
27	DCBU16	0	0	0
28	DCBU16	0	0	0
29	DCBU16	0	0	0
30	DCBU16	0	0	0
31	DCBU16	0	0	0
32	DCBU16	0	0	0
33	DCBU16	3	0	0
34	DCBU16	0	0	0
35	DCBU16	0	0	0
36	DCBU16	5	0	0
37	DCBU16	1	0	0
38	DCBU16	5	0	0
39	DCBU16	1	0	0
40	DCBU16	2	0	0
41	DCBU16	7	0	0
42	DCBU16	4	0	0
43	DCBU16	0	0	0
44	DCBU16	0	0	0
45	DCBU16	1	0	0
46	DCBU16	0	0	0
47	DCBU16	8	0	0
48	DCBU16	3	0	0
49	DCBU16	3	0	0
50	DCBU16	6	0	0
51	DCBU16	2	0	0
52	DCBU16	2	0	0
53	DCBU16	0	0	0
54	DCBU16	3	0	0
55	DCBU16	0	0	0
56	DCBU16	0	0	0
57	DCBU16	0	0	0
58	DCBU16	0	0	0
59	DCBU16	0	0	0
60	DCBU16	0	0	0
61	DCBU16	4	0	0
62	DCBU16	5	0	0
63	DCBU16	5	0	0
64	DCBU16	6	0	0
65	DCBU16	6	0	0
66	DCBU16	1	0	0
67	DCBU16	3	0	0
68	DCBU16	7	0	0
69	DCBU16	5	0	0
70	DCBU16	0	0	0
71	DCBU16	0	0	0
72	DCBU16	0	0	0
73	DCBU16	0	0	0
74	DCBU16	0	0	0
75	DCBU16	0	0	0
76	DCBU16	3	0	0
77	DCBU16	4	0	0
78	DCBU16	27	0	0
79	DCBU16	28	0	0
80	DCBU16	40	0	0
81	DCBU16	25	0	0
82	DCBU16	1	0	0
83	DCBU16	0	0	0
84	DCBU16	2	0	0
85	DCBU16	10	0	0
86	DCBU16	3	0	0
87	DCBU16	1	0	0
88	DCBU16	2	0	0
89	DCBU16	3	0	0
90	DCBU16	3	0	0
91	DCBU16	2	0	0
92	DCBU16	2	0	0
93	DCBU16	1	0	0
94	DCBU16	1	0	0
95	DCBU16	5	0	0
96	DCBU16	0	0	0
97	DCBU16	0	0	0
98	DCBU16	5	0	0
99	DCBU16	1	0	0
100	DCBU16	0	0	0
0	DCBU17	0	0	0
1	DCBU17	0	0	0
2	DCBU17	0	0	0
3	DCBU17	0	0	0
4	DCBU17	0	0	0
5	DCBU17	0	0	0
6	DCBU17	0	0	0
7	DCBU17	1	0	0
8	DCBU17	3	0	0
9	DCBU17	8	0	0
10	DCBU17	7	0	0
11	DCBU17	16	0	0
12	DCBU17	2	0	0
13	DCBU17	0	0	0
14	DCBU17	0	0	0
15	DCBU17	0	0	0
16	DCBU17	0	0	0
17	DCBU17	0	0	0
18	DCBU17	1	0	0
19	DCBU17	0	0	0
20	DCBU17	0	0	0
21	DCBU17	0	0	0
22	DCBU17	0	0	0
23	DCBU17	0	0	0
24	DCBU17	0	0	0
25	DCBU17	0	0	0
26	DCBU17	0	0	0
27	DCBU17	0	0	0
28	DCBU17	0	0	0
29	DCBU17	0	0	0
30	DCBU17	0	0	0
31	DCBU17	0	0	0
32	DCBU17	0	0	0
33	DCBU17	0	0	0
34	DCBU17	0	0	0
35	DCBU17	0	0	0
36	DCBU17	0	0	0
37	DCBU17	0	0	0
38	DCBU17	0	0	0
39	DCBU17	0	0	0
40	DCBU17	0	0	0
41	DCBU17	0	0	0
42	DCBU17	0	0	0
43	DCBU17	2	0	0
44	DCBU17	0	0	0
45	DCBU17	0	0	0
46	DCBU17	0	0	0
47	DCBU17	2	0	0
48	DCBU17	1	0	0
49	DCBU17	0	0	0
50	DCBU17	1	0	0
51	DCBU17	0	0	0
52	DCBU17	3	0	0
53	DCBU17	27	0	0
54	DCBU17	9	0	0
55	DCBU17	6	0	0
56	DCBU17	0	0	0
57	DCBU17	0	0	0
58	DCBU17	0	0	0
59	DCBU17	0	0	0
60	DCBU17	0	0	0
61	DCBU17	0	0	0
62	DCBU17	0	0	0
63	DCBU17	0	0	0
64	DCBU17	0	0	0
65	DCBU17	0	0	0
66	DCBU17	0	0	0
67	DCBU17	0	0	0
68	DCBU17	0	0	0
69	DCBU17	0	0	0
70	DCBU17	0	0	0
71	DCBU17	0	0	0
72	DCBU17	0	0	0
73	DCBU17	0	0	0
74	DCBU17	0	0	0
75	DCBU17	0	0	0
76	DCBU17	0	0	0
77	DCBU17	0	0	0
78	DCBU17	0	0	0
79	DCBU17	0	0	0
80	DCBU17	0	0	0
81	DCBU17	0	0	0
82	DCBU17	0	0	0
83	DCBU17	0	0	0
84	DCBU17	0	0	0
85	DCBU17	0	0	0
86	DCBU17	0	0	0
87	DCBU17	0	0	0
88	DCBU17	0	0	0
89	DCBU17	0	0	0
90	DCBU17	0	0	0
91	DCBU17	0	0	0
92	DCBU17	0	0	0
93	DCBU17	0	0	0
94	DCBU17	0	0	0
95	DCBU17	0	0	0
96	DCBU17	0	0	0
97	DCBU17	0	0	0
98	DCBU17	0	0	0
99	DCBU17	0	0	0
100	DCBU17	0	0	0
0	DCBU18	0	0	3
1	DCBU18	0	0	0
2	DCBU18	0	0	0
3	DCBU18	0	0	0
4	DCBU18	0	0	0
5	DCBU18	0	0	0
6	DCBU18	0	0	0
7	DCBU18	0	0	0
8	DCBU18	0	0	0
9	DCBU18	0	0	0
10	DCBU18	3	0	0
11	DCBU18	0	0	0
12	DCBU18	0	0	0
13	DCBU18	0	0	0
14	DCBU18	2	0	0
15	DCBU18	2	0	0
16	DCBU18	2	0	0
17	DCBU18	3	0	0
18	DCBU18	0	0	0
19	DCBU18	1	0	0
20	DCBU18	3	0	0
21	DCBU18	0	0	0
22	DCBU18	0	0	0
23	DCBU18	2	0	0
24	DCBU18	0	0	0
25	DCBU18	0	0	0
26	DCBU18	1	0	0
27	DCBU18	0	0	0
28	DCBU18	1	0	0
29	DCBU18	0	0	0
30	DCBU18	3	0	0
31	DCBU18	1	0	0
32	DCBU18	4	0	0
33	DCBU18	0	0	0
34	DCBU18	0	0	0
35	DCBU18	10	0	0
36	DCBU18	4	0	0
37	DCBU18	0	0	0
38	DCBU18	4	0	0
39	DCBU18	1	0	0
40	DCBU18	2	0	0
41	DCBU18	0	0	0
42	DCBU18	3	0	0
43	DCBU18	1	0	0
44	DCBU18	2	0	0
45	DCBU18	0	0	0
46	DCBU18	0	0	0
47	DCBU18	0	0	0
48	DCBU18	0	0	0
49	DCBU18	2	0	0
50	DCBU18	0	0	0
51	DCBU18	0	0	0
52	DCBU18	1	0	0
53	DCBU18	0	0	0
54	DCBU18	0	0	0
55	DCBU18	0	0	0
56	DCBU18	0	0	0
57	DCBU18	0	0	0
58	DCBU18	0	0	0
59	DCBU18	0	0	0
60	DCBU18	0	0	0
61	DCBU18	0	0	0
62	DCBU18	0	0	0
63	DCBU18	0	0	0
64	DCBU18	0	0	0
65	DCBU18	0	0	0
66	DCBU18	1	0	0
67	DCBU18	3	0	0
68	DCBU18	5	0	0
69	DCBU18	0	0	0
70	DCBU18	2	0	0
71	DCBU18	0	0	0
72	DCBU18	1	0	0
73	DCBU18	0	0	0
74	DCBU18	0	0	0
75	DCBU18	0	0	0
76	DCBU18	0	0	0
77	DCBU18	0	0	0
78	DCBU18	1	0	0
79	DCBU18	1	0	0
80	DCBU18	1	0	0
81	DCBU18	1	0	0
82	DCBU18	0	0	0
83	DCBU18	0	0	0
84	DCBU18	0	0	0
85	DCBU18	0	0	0
86	DCBU18	0	0	0
87	DCBU18	3	0	0
88	DCBU18	0	0	0
89	DCBU18	0	0	0
90	DCBU18	0	0	0
91	DCBU18	0	0	0
92	DCBU18	0	0	0
93	DCBU18	0	0	0
94	DCBU18	0	0	0
95	DCBU18	0	0	0
96	DCBU18	0	0	0
97	DCBU18	0	0	0
98	DCBU18	0	0	0
99	DCBU18	0	0	0
100	DCBU18	0	0	0
0	DCBU19	0	0	0
1	DCBU19	0	0	0
2	DCBU19	0	0	0
3	DCBU19	7	0	0
4	DCBU19	1	0	0
5	DCBU19	0	0	0
6	DCBU19	13	0	0
7	DCBU19	10	0	0
8	DCBU19	9	0	0
9	DCBU19	0	0	0
10	DCBU19	0	0	0
11	DCBU19	6	0	0
12	DCBU19	1	0	0
13	DCBU19	0	0	0
14	DCBU19	0	0	0
15	DCBU19	1	0	0
16	DCBU19	0	0	0
17	DCBU19	0	0	0
18	DCBU19	0	0	0
19	DCBU19	0	0	0
20	DCBU19	0	0	0
21	DCBU19	0	0	0
22	DCBU19	0	0	0
23	DCBU19	0	0	0
24	DCBU19	0	0	0
25	DCBU19	2	0	0
26	DCBU19	0	0	0
27	DCBU19	0	0	0
28	DCBU19	0	0	0
29	DCBU19	0	0	0
30	DCBU19	0	0	0
31	DCBU19	0	0	0
32	DCBU19	0	0	0
33	DCBU19	0	0	0
34	DCBU19	0	0	0
35	DCBU19	0	0	0
36	DCBU19	0	0	0
37	DCBU19	0	0	0
38	DCBU19	0	0	0
39	DCBU19	0	0	0
40	DCBU19	0	0	0
41	DCBU19	0	0	0
42	DCBU19	0	0	0
43	DCBU19	0	0	0
44	DCBU19	0	0	0
45	DCBU19	1	0	0
46	DCBU19	0	0	0
47	DCBU19	0	0	0
48	DCBU19	0	0	0
49	DCBU19	0	0	0
50	DCBU19	0	0	0
51	DCBU19	1	0	0
52	DCBU19	0	0	0
53	DCBU19	0	0	0
54	DCBU19	0	0	0
55	DCBU19	2	0	0
56	DCBU19	0	0	0
57	DCBU19	0	0	0
58	DCBU19	0	0	0
59	DCBU19	1	0	0
60	DCBU19	0	0	0
61	DCBU19	0	0	0
62	DCBU19	0	0	0
63	DCBU19	0	0	0
64	DCBU19	0	0	0
65	DCBU19	0	0	0
66	DCBU19	0	0	0
67	DCBU19	0	0	0
68	DCBU19	0	0	0
69	DCBU19	0	0	0
70	DCBU19	0	0	0
71	DCBU19	0	0	0
72	DCBU19	0	0	0
73	DCBU19	0	0	0
74	DCBU19	0	0	0
75	DCBU19	0	0	0
76	DCBU19	0	0	0
77	DCBU19	0	0	0
78	DCBU19	0	0	0
79	DCBU19	0	0	0
80	DCBU19	0	0	0
81	DCBU19	0	0	0
82	DCBU19	0	0	0
83	DCBU19	0	0	0
84	DCBU19	0	0	0
85	DCBU19	0	0	0
86	DCBU19	0	0	0
87	DCBU19	0	0	0
88	DCBU19	0	0	0
89	DCBU19	0	0	0
90	DCBU19	0	0	0
91	DCBU19	0	0	0
92	DCBU19	0	0	0
93	DCBU19	0	0	0
94	DCBU19	0	0	0
95	DCBU19	0	0	0
96	DCBU19	0	0	0
97	DCBU19	0	0	0
98	DCBU19	0	0	0
99	DCBU19	0	0	0
100	DCBU19	0	0	0
0	DCBU20	0	0	0
1	DCBU20	0	0	0
2	DCBU20	0	0	0
3	DCBU20	0	0	0
4	DCBU20	0	0	0
5	DCBU20	0	0	0
6	DCBU20	0	0	0
7	DCBU20	0	0	0
8	DCBU20	0	0	0
9	DCBU20	0	0	0
10	DCBU20	0	0	0
11	DCBU20	0	0	0
12	DCBU20	0	0	0
13	DCBU20	0	0	0
14	DCBU20	0	0	0
15	DCBU20	0	0	0
16	DCBU20	0	0	0
17	DCBU20	0	0	0
18	DCBU20	0	0	0
19	DCBU20	0	0	0
20	DCBU20	0	0	0
21	DCBU20	0	0	0
22	DCBU20	0	0	0
23	DCBU20	0	0	0
24	DCBU20	0	0	0
25	DCBU20	0	0	0
26	DCBU20	0	0	0
27	DCBU20	0	0	0
28	DCBU20	0	0	0
29	DCBU20	0	0	0
30	DCBU20	0	0	0
31	DCBU20	0	0	0
32	DCBU20	0	0	0
33	DCBU20	0	0	0
34	DCBU20	0	0	0
35	DCBU20	0	0	0
36	DCBU20	0	0	0
37	DCBU20	0	0	0
38	DCBU20	0	0	0
39	DCBU20	0	0	0
40	DCBU20	0	0	0
41	DCBU20	0	0	0
42	DCBU20	0	0	0
43	DCBU20	0	0	0
44	DCBU20	0	0	0
45	DCBU20	0	0	0
46	DCBU20	0	0	0
47	DCBU20	0	0	0
48	DCBU20	0	0	0
49	DCBU20	0	0	0
50	DCBU20	0	0	0
51	DCBU20	0	0	0
52	DCBU20	0	0	0
53	DCBU20	0	0	0
54	DCBU20	0	0	0
55	DCBU20	0	0	0
56	DCBU20	0	0	0
57	DCBU20	0	0	0
58	DCBU20	0	0	0
59	DCBU20	0	0	0
60	DCBU20	0	0	0
61	DCBU20	0	0	0
62	DCBU20	0	0	0
63	DCBU20	0	0	0
64	DCBU20	0	0	0
65	DCBU20	0	0	0
66	DCBU20	0	0	0
67	DCBU20	0	0	0
68	DCBU20	0	0	0
69	DCBU20	0	0	0
70	DCBU20	0	0	0
71	DCBU20	0	0	0
72	DCBU20	0	0	0
73	DCBU20	0	0	0
74	DCBU20	0	0	0
75	DCBU20	0	0	0
76	DCBU20	0	0	0
77	DCBU20	0	0	0
78	DCBU20	0	0	0
79	DCBU20	0	0	0
80	DCBU20	0	0	0
81	DCBU20	0	0	0
82	DCBU20	0	0	0
83	DCBU20	0	0	0
84	DCBU20	0	0	0
85	DCBU20	0	0	0
86	DCBU20	0	0	0
87	DCBU20	0	0	0
88	DCBU20	0	0	0
89	DCBU20	0	0	0
90	DCBU20	0	0	0
91	DCBU20	0	0	0
[truncated: 514 more rows]
