# Supplementary material for: Impacts of fire on non-native plant recruitment in black spruce forests of interior Alaska
Source: PLoS One. 2017 Feb 3;12(2):e0171599. doi: 10.1371/journal.pone.0171599 (PMC5291358; doi:10.1371/journal.pone.0171599)
Supplement: S4 Table — (TXT) [file pone.0171599.s005.txt]

SITE	HIGHWAY	STAND	TAOF	MEOF	CRTE	HOJU	MADI	CHAL	PLMA	VICA
DCBU15	DC	BU	absent	high	absent	absent	absent	absent	absent	absent
DCBU4	DC	BU	high	high	absent	absent	absent	absent	absent	absent
DCBU1	DC	BU	low	high	absent	absent	absent	absent	absent	absent
DCBU11	DC	BU	low	high	absent	absent	absent	absent	absent	absent
DCBU12	DC	BU	low	high	absent	absent	absent	absent	absent	absent
DCBU25	DC	BU	low	high	absent	absent	absent	absent	absent	absent
DCBU16	DC	BU	med	high	absent	absent	absent	low	absent	absent
DCBU6	DC	BU	low	low	absent	absent	absent	absent	absent	absent
DCBU7	DC	BU	low	low	absent	absent	absent	absent	absent	absent
DCBU9	DC	BU	low	low	absent	low	absent	absent	absent	absent
DCBU14	DC	BU	low	low	absent	absent	low	absent	absent	absent
DCBU23	DC	BU	low	low	absent	absent	absent	absent	absent	absent
DCBU8	DC	BU	med	low	absent	absent	absent	absent	absent	absent
DCBU10	DC	BU	med	low	absent	absent	absent	absent	absent	absent
DCBU5	DC	BU	low	med	absent	absent	absent	absent	absent	absent
DCBU13	DC	BU	low	med	absent	absent	absent	absent	absent	absent
DCBU17	DC	BU	low	med	absent	absent	absent	absent	absent	absent
DCBU18	DC	BU	low	med	absent	absent	absent	absent	absent	absent
DCBU19	DC	BU	low	med	absent	absent	absent	absent	absent	absent
DCBU22	DC	BU	low	med	absent	absent	absent	absent	absent	absent
DCBU3	DC	BU	med	med	absent	absent	absent	absent	absent	absent
DCBU20	DC	BU	absent	high	low	absent	absent	absent	absent	absent
DCBU21	DC	BU	low	med	low	absent	absent	absent	low	low
DCBU2	DC	BU	med	med	low	absent	absent	absent	absent	absent
DCBU24	DC	BU	med	med	low	absent	absent	absent	absent	absent
DCUB2	DC	UB	low	high	absent	absent	absent	absent	absent	absent
DCUB8	DC	UB	low	high	absent	absent	absent	absent	absent	absent
DCUB10	DC	UB	low	high	absent	low	absent	absent	absent	absent
DCUB15	DC	UB	low	high	absent	low	absent	absent	absent	absent
DCUB16	DC	UB	low	high	absent	absent	absent	absent	absent	absent
DCUB5	DC	UB	med	high	absent	med	absent	absent	low	absent
DCUB22	DC	UB	med	high	absent	low	absent	absent	absent	low
DCUB6	DC	UB	high	low	absent	absent	absent	absent	low	absent
DCUB23	DC	UB	high	low	absent	low	absent	absent	absent	low
DCUB21	DC	UB	low	low	absent	absent	absent	absent	absent	high
DCUB11	DC	UB	med	low	absent	absent	absent	absent	absent	absent
DCUB20	DC	UB	med	low	absent	absent	absent	absent	absent	high
DCUB14	DC	UB	high	med	absent	absent	absent	absent	absent	absent
DCUB13	DC	UB	low	med	absent	absent	absent	absent	absent	absent
DCUB17	DC	UB	low	med	absent	absent	absent	absent	absent	absent
DCUB18	DC	UB	low	med	absent	absent	absent	absent	absent	absent
DCUB19	DC	UB	low	med	absent	absent	absent	absent	absent	absent
DCUB24	DC	UB	low	med	absent	absent	absent	absent	absent	low
DCUB25	DC	UB	low	med	absent	absent	absent	absent	absent	absent
DCUB4	DC	UB	med	med	absent	absent	absent	absent	absent	absent
DCUB7	DC	UB	med	med	absent	med	absent	absent	absent	absent
DCUB1	DC	UB	low	high	low	absent	absent	absent	absent	absent
DCUB9	DC	UB	low	high	low	absent	absent	absent	absent	absent
DCUB12	DC	UB	low	low	low	absent	absent	absent	absent	absent
DCUB3	DC	UB	med	med	low	absent	absent	absent	absent	absent
NEBU3	NE	BU	absent	low	absent	absent	absent	absent	absent	absent
NEBU5	NE	BU	absent	low	absent	absent	absent	absent	absent	absent
NEBU6	NE	BU	absent	low	absent	absent	absent	absent	absent	absent
NEBU1	NE	BU	low	low	absent	absent	absent	absent	absent	absent
NEBU2	NE	BU	low	low	absent	absent	absent	absent	low	absent
NEBU4	NE	BU	low	low	absent	absent	absent	absent	absent	absent
NEBU8	NE	BU	low	low	absent	absent	absent	absent	absent	absent
NEBU7	NE	BU	absent	med	absent	absent	absent	absent	absent	absent
NEUB3	NE	UB	absent	low	absent	absent	absent	absent	absent	absent
NEUB5	NE	UB	absent	low	absent	absent	absent	absent	absent	absent
NEUB6	NE	UB	absent	low	absent	absent	absent	absent	absent	absent
NEUB1	NE	UB	low	low	absent	absent	absent	absent	absent	absent
NEUB2	NE	UB	low	low	absent	absent	absent	absent	low	absent
NEUB4	NE	UB	low	low	absent	absent	absent	absent	absent	absent
NEUB8	NE	UB	low	low	absent	absent	absent	absent	absent	absent
NEUB7	NE	UB	absent	med	absent	absent	absent	absent	absent	absent
