# Supplementary material for: Impacts of fire on non-native plant recruitment in black spruce forests of interior Alaska
Source: PLoS One. 2017 Feb 3;12(2):e0171599. doi: 10.1371/journal.pone.0171599 (PMC5291358; doi:10.1371/journal.pone.0171599)
Supplement: S5 Table — (TXT) [file pone.0171599.s006.txt]

Treatment	VICA	TAOF	MEOF
CharredOrganic	0	0	0
Moss	0	0	0
MineralSoil	4	0	2
CharredOrganic	0	0	0
Moss	0	0	0
MineralSoil	4	0	1
CharredOrganic	0	0	0
Moss	0	0	0
MineralSoil	3	2	4
CharredOrganic	0	0	0
Moss	0	0	0
MineralSoil	9	3	2
CharredOrganic	0	0	0
Moss	0	0	1
MineralSoil	8	2	3
CharredOrganic	0	0	0
Moss	3	0	2
MineralSoil	5	0	1
CharredOrganic	0	0	0
Moss	5	0	0
MineralSoil	3	0	3
CharredOrganic	0	0	0
Moss	1	0	0
MineralSoil	2	2	2
CharredOrganic	0	0	0
Moss	1	0	0
MineralSoil	5	0	2
CharredOrganic	0	0	0
Moss	1	0	1
MineralSoil	2	2	1
